# Supplementary material for: Fresh litter acts as a substantial phosphorus source of plant species appearing in primary succession on volcanic ash soil
Source: Sci Rep. 2021 Jun 1;11:11497. doi: 10.1038/s41598-021-91078-6 (PMC8169781; doi:10.1038/s41598-021-91078-6)
Supplement: Supplementary file 2 — Supplementary Information 2. [file 41598_2021_91078_MOESM2_ESM.xlsx]

## Sheet: information
	Article name	Fresh litter acts as a substantial phosphorus source of plant species appearing in primary succession on volcanic ash soil
	Journal name	Scientific Reports
	Author names	Sae Katayama1*, Takayuki Omori2 and Masaki Tateno1
	Affiliation 1	1Nikko Botanical Garden, Department of Biological Sciences, Graduate School of Science. The University of Tokyo, Japan
	Affiliation 2	2The University of Museum, Laboratory of Radiocarbon Dating, the University of Tokyo, Japan
	E-mail address	sae-katayama@g.ecc.u-tokyo.ac.jp
	Captions	This file contains the raw data of the results.

## Sheet: S1 Litter incubation experiment
			P leahing per week (mg/100 g of leaves)							N leahing per week (mg /100 g of leaves)							Total leahing (mg P or N /100 g of leaves)		Total leahing (%)		Remaining (%)					Initial total contents in litter leaves (mg P or N /100g of leaves)
		week	1	2	3	4	5	Average	SE	1	2	3	4	5	Average	SE	P	N	P	N	P	N				P	N
		0	27.3232	24.5979	24.9212	24.7269	33.2952	26.9729	1.65815	6.6631	6.65688	6.31546	8.5774	9.211	7.48477	0.587432	26.9729	7.48477	21.6228	0.00398344	78.3772	99.996				124.743	1878.97
		1	9.42334	8.54633	7.75172	11.1153	10.961	9.55954	0.659465	0	0.0927576	0	0	0.312284	0.0810083	0.0605448	36.5324	7.56578	29.2862	0.00402655	70.7138	99.996
		2	5.80487	5.57567	3.99698	4.49458	5.34986	5.04439	0.343021	1.12341	1.13287	1.11086	1.62268	2.05641	1.40925	0.188613	41.5768	8.97503	33.33	0.00477656	66.67	99.9952
		3	2.93126	2.94863	1.75649	1.89044	2.01004	2.30737	0.261358	1.56956	0	1.04625	0	1.48558	0.820277	0.34647	43.8842	9.7953	35.1797	0.00521312	64.8203	99.9948
		4	0.223831	0.223776	0.211999	0.0640926	0.106273	0.165994	0.0337274	0	2.21125	0	0	1.89849	0.821948	0.505762	44.0502	10.6173	35.3128	0.00565057	64.6872	99.9943
		5	0.595584	0.791585	0.601811	0.0117763	0.182249	0.436601	0.14556	0.277088	0.136346	0.18625	0.447951	0.749903	0.359508	0.111095	44.4868	10.9768	35.6628	0.0058419	64.3372	99.9942
		6	0.290714	0.430103	0.17203	0.0149654	0.0153402	0.184631	0.0803476	0.264043	0.178725	0.0566864	0.121804	0	0.124252	0.0461078	44.6714	11.101	35.8108	0.00590803	64.1892	99.9941
		7	0.106671	0.420979	0.0916195	0	0.0218578	0.128225	0.075916	0.794892	1.08174	1.21243	0.555332	0.418433	0.812566	0.150694	44.7996	11.9136	35.9136	0.00634048	64.0864	99.9937
		8	0.0203433	0.128855	0.236683	0.00602606	0.0202578	0.0824331	0.0444449	0.63954	0.924198	0.816145	0.928273	1.12275	0.886181	0.079031	44.8821	12.7998	35.9796	0.00681211	64.0204	99.9932
		9	0.00699878	0.0113864	0.297673	0.0049655	0.0133341	0.0668715	0.0577197	0.128487	0.597717	0.272962	0.435855	0	0.287004	0.106394	44.9489	13.0868	36.0332	0.00696486	63.9668	99.993
		10	0.0168653	0.00921344	0.321494	0.00240096	0.0484877	0.0796924	0.0609633	0.24025	0.262495	0.754382	0.25043	0.28097	0.357705	0.0994005	45.0286	13.4445	36.0971	0.00715523	63.9029	99.9928

## Sheet: S2 Growth experiment1
			Dry weight of Alnus inokumae (g)										Total phosphorus of Alnus inokumae (mg P/plant)					Total nitrogen of Alnus inokumae (mg N/plant)
	n	t=0	Con	Con+	N	N+	P	P+	NP	NP+		n	t=0	Con	Con+		n	t=0	Con	Con+
	1	0.07049	0.2629	0.46167	0.21755	0.64715	2.60389	1.18341	2.99105	1.54926		1	0.0710869	0.116013	0.459249		1	0.907401	3.00622	7.98416
	2	0.06322	0.35108	0.64684	0.15345	0.87346	1.19137	1.67056	1.94088	2.8751		2	0.0852154	0.167519	0.643496		2	1.55721	4.14625	12.9731
	3	0.06568	0.43044	1.25893	0.18172	0.49794	1.53008	2.10083	2.04155	3.18898		3	0.124893	0.161228	1.19897		3	1.53692	4.61774	22.3854
	4	0.07106	0.50255	0.72265	0.128	0.55926	1.2351	1.51705	0.95971	0.68028		4	0.120149	0.172903	0.894616		Average	1.33384	3.9234	14.4476
	5	0.03131	0.36178	1.4241	0.45796	0.51915	1.55712	0.57707	1.9817	1.48712		5	0.0558543	0.145021	1.61287		SE	0.213301	0.478364	4.22215
	6	0.04084		1.47515	0.70623	0.26242		0.72277	2.21264	3.89572		6	0.0366779		1.47109
	Average	0.0571	0.38175	0.998223	0.307485	0.559897	1.62351	1.29528	2.02126	2.27941		Average	0.0823128	0.152537	1.04672
	SE	0.00686721	0.0402667	0.179267	0.0933608	0.0816347	0.256114	0.2377	0.265358	0.500423		SE	0.0143314	0.0102597	0.187497
			Dry weight of Betura ermanii (g)										Total phosphorus of Betura ermanii (mg P/plant)					Total nitrogen of Betura ermanii (mg N/plant)
	n	t=0	Con	Con+	N	N+	P	P+	NP	NP+		n	t=0	Con	Con+		n	t=0	Con	Con+
	1	0.01865	0.09105	0.06394	0.0456	0.49181	0.07983	0.11505	2.50041	2.92193		1	0.0331436	0.0531566	0.0940601		1	0.393572	0.77688	1.50026
	2	0.02187	0.05787	0.10248	0.0734	0.27277	0.05502	0.09821	2.73962	3.0896		2	0.0478411	0.0225888	0.106031		2	0.410369	0.709626	2.01185
	3	0.01678	0.11819	0.09435	0.09672	0.50682	0.07478	0.1213	2.12072	2.8534		3	0.0122917	0.0916079	0.167246		3	0.35998	0.740675	1.77542
	4	0.01854	0.15978	0.12398	0.06478	0.76397	0.05653	0.14548	2.90032	2.38814		4	0.0291152	0.0705082	0.221623		Average	0.387974	0.742394	1.76251
	5	0.02092	0.04752	0.11986	0.15301	0.39982	0.06605	0.10259	1.75619	3.53135		5	0.0370512	0.0199849	0.011893		SE	0.0148128	0.0194336	0.147824
	6	0.01672	0.07608	0.13327	0.03936		0.04299	0.1147	2.07671	3.11371		6	0.0340587	0.0516963	0.163804
	Average	0.0189133	0.0917483	0.106313	0.0788117	0.487038	0.0625333	0.116222	2.34899	2.98302		Average	0.0322502	0.0515905	0.127443
	SE	0.000862924	0.0170072	0.0102885	0.0170409	0.0808156	0.00558556	0.00682097	0.178619	0.153136		SE	0.00475523	0.0112572	0.0298334
			Dry weight of Fallopia japonica (g)
	n	t=0	Con	Con+	N	N+	P	P+	NP	NP+
	1	0.0003	0.006476	0.002804	0.005728	0.004954	0.004448	0.002532	0.017636	0.031412
	2	0.000178	0.005852	0.002636	0.007073	0.013326	0.00308	0.002124	0.064972	0.035766
	3	0.000272	0.00987	0.002434	0.004728	0.0204	0.005598	0.00134	0.01843	0.058162
	4	0.000334	0.00385	0.001574	0.003934	0.013088	0.00144	0.002268	0.037124	0.032612
	5	0.000198	0.004374	0.005378	0.006362	0.044238	0.0033	0.002866	0.014522	0.015928
	6	0.000448	0.005286	0.003292	0.005786	0.013382	0.005842	0.001942	0.03376	0.010414
	7		0.004996	0.003712	0.002172	0.027792	0.001824	0.00337	0.037078	0.06003
	8		0.00609	0.00351	0.003956	0.02127	0.004082	0.001688	0.030464	0.028062
	9		0.004046	0.003704	0.004596	0.008972	0.007772	0.002998	0.028416	0.0367
	10		0.00184	0.003268	0.00409	0.017922	0.001706	0.002804	0.035146	0.04668
	11		0.007012	0.003066	0.002736	0.013846	0.003584	0.001824	0.02937	0.053566
	12			0.002492		0.009756	0.005302		0.026544	0.010716
	Average	0.000288333	0.00542655	0.00315583	0.004651	0.0174122	0.00399817	0.00234145	0.0311218	0.035004
	SE	4.01312e-05	0.000621934	0.000269264	0.000451011	0.00301618	0.000551428	0.000188879	0.00378471	0.0049789

## Sheet: S3 Growth experiment2
		Dry weight (g)											Total phosphorus (mg P/plant)					Total phosphorus (mg P/g)
		Pumice			Andosol			Topsoil				n	Pumice	Andosol	Topsoil		n	Pumice	Andosol	Topsoil
	n	Con	N	P	Con	N	P	Con	N	P		1	0.00201301	0.0034532	0.00223819		1	0.949534	1.27896	1.26451
	1	0.00212	0.00153	0.00349	0.0027	0.00209	0.00554	0.00177	0.00682	0.03825		2	0.0123093	0.00131001	0.00313346		2	4.33427	0.612154	0.795295
	2	0.00284	0.00138	0.0029	0.00214	0.00379	0.0042	0.00394	0.00249	0.05274		3	0.0119489	0.00818182	0.00176257		3	3.87953	2.33766	0.544004
	3	0.00337	0.00155	0.00137	0.00333	0.00222	0.00778	0.00357	0.00369	0.03447		4	0.00540458	0.00313346	0.00129516		4	1.73224	0.67971	0.522244
	4	0.00308	0.00437	0.00179	0.00304	0.00415	0.00852	0.00501	0.00198	0.02362		Average	0.00791896	0.00401962	0.00210735		Average	2.72389	1.22712	0.781514
	5	0.00312	0.00533		0.0035	0.00271	0.00671	0.00324	0.00289	0.03708		SE	0.00252848	0.00146549	0.000392486		SE	0.819579	0.399357	0.172508
	6	0.0021			0.00461	0.00331	0.00626	0.00248	0.00604	0.02833
	7	0.00103			0.0057		0.00629	0.00369	0.00632	0.03644			Total nitrogen (mg N/plant)					Total nitrogen (mg N/g)
	8				0.00319				0.00314	0.02199		n	Pumice	Andosol	Topsoil		n	Pumice	Andosol	Topsoil
	Average	0.00252286	0.002832	0.0023875	0.00352625	0.003045	0.00647143	0.00338571	0.00417125	0.034115		1	0.0227434	0.159733	0.200357		1	6.74879	47.9678	56.1223
	SE	0.000310719	0.000838227	0.000489087	0.000398497	0.000344052	0.00053609	0.000394129	0.000677312	0.0034562		2	0.0273693	0.162539	0.163616		2	13.033	53.4666	32.6579
												3	0.00845968	0.28159	0.181749		3	8.21328	49.4017	49.2544
												Average	0.0195242	0.201287	0.181907		Average	9.3317	50.2787	46.0115
												SE	0.00569113	0.0401595	0.0106063		SE	1.89833	1.64682	6.96494

## Sheet: S4 CN ratio of litter
		CN ratio of Fallopia Japonica litter
	n	N %	C %	CN ratio
	1	1.8059	47.0639	26.0611
	2	1.93932	47.446	24.4653
	3	1.89169	47.4931	25.1062
	Average	1.87897	47.3344	25.2109
	SE	0.0390353	0.135894	0.463649
